# Supplementary material for: The Impact of COVID-19 on Maternal Mental Health during Pregnancy: A Comparison between Canada and China within the CONCEPTION Cohort
Source: Int J Environ Res Public Health. 2022 Sep 28;19(19):12386. doi: 10.3390/ijerph191912386 (PMC9566261; doi:10.3390/ijerph191912386)
Supplement: Supplementary file 1 [file ijerph-19-12386-s001.zip]

Archive with 1 entries (1 files):
- ijerph-1889135-supplementary.pdf
